# Supplementary material for: “Modernized” en Bloc Radical Cystectomy Versus Standard Radical Cystectomy: A Nationwide Multi-Institutional Propensity Score Matched Analysis
Source: Cancers (Basel). 2025 Jan 25;17(3):404. doi: 10.3390/cancers17030404 (PMC11816131; doi:10.3390/cancers17030404)
Supplement: Supplementary file 1 [file cancers-17-00404-s001.zip]

Archive with 1 entries (1 files):
- cancers-3400711-supplementary.pdf
